# Supplementary material for: The phytoplasma SAP54 effector acts as a molecular matchmaker for leafhopper vectors by targeting plant MADS-box factor SVP
Source: eLife. 2025 Jan 7;13:RP98992. doi: 10.7554/eLife.98992 (PMC11706604; doi:10.7554/eLife.98992)
Supplement: Figure 5—figure supplement 1—source data 1. [file elife-98992-fig5-figsupp1-data1.zip › Figure 5-supplement1-source data1/Blot lane descriptions.txt]

Blot1_assay2 anti-HA
Blot2_assay2 anti-GFP
Coumassie1_assay2

Lane1: ladder
Lane2: (AGL24) in 35S:GFP plants
Lane3: (AGL24) in 35S:GFP-SAP54 plants
Lane4: (FUL) in 35S:GFP plants
Lane5: (FUL) in 35S:GFP-SAP54 plants
Lane6: (AGL6) in 35S:GFP plants
Lane7: (AGL6) in 35S:GFP-SAP54 plants

-----------------------------------------------------

Blot3_assay2 anti-HA
Blot4_assay2 anti-GFP
Coumassie2_assay2

Lane1: ladder
Lane2: (MAF5) in 35S:GFP plants
Lane3: (MAF5) in 35S:GFP-SAP54 plants
Lane6: (SVP) in 35S:GFP plants
Lane7: (SVP) in 35S:GFP-SAP54 plants

----------------------------------------------------

Blot5_assay1 anti-HA
Blot6_assay1 anti-GFP
Coumassie3_assay1

Lane1: ladder
Lane2: (AGL24) in 35S:GFP plants
Lane3: (AGL24) in 35S:GFP-SAP54 plants
Lane6: (FUL) in 35S:GFP plants
Lane7: (FUL) in 35S:GFP-SAP54 plants

----------------------------------------------------

Blot7_assay1 anti-HA
Blot8_assay1 anti-GFP
Coumassie4_assay1

Lane1: ladder
Lane2: (MAF5) in 35S:GFP plants
Lane3: (MAF5) in 35S:GFP-SAP54 plants
Lane6: (AGL6) in 35S:GFP plants
Lane7: (AGL6) in 35S:GFP-SAP54 plants

----------------------------------------------------

Blot9_assay1 anti-HA
Blot10_assay1 anti-GFP
Coumassie5_assay1

Lane1: ladder
Lane2: (SVP) in 35S:GFP plants
Lane3: (SVP) in 35S:GFP-SAP54 plants


----------------------------------------------------
